# Supplementary material for: Delegating Sex: Differential Gene Expression in Stolonizing Syllids Uncovers the Hormonal Control of Reproduction
Source: Genome Biol Evol. 2018 Dec 11;11(1):295–318. doi: 10.1093/gbe/evy265 (PMC6350857; doi:10.1093/gbe/evy265)
Supplement: Supplementary Data [file evy265_supp.zip]

Archive with 11 entries (11 files):
- SuppFile_S1_Statistics_REFSOM_REFTOTREPRO.pdf
- SuppFile_S10_MF_trees.tif
- SuppFile_S2_Enrichment_Graph_REFSOM&REFTOTREP_GOOD2.tif
- SuppFile_S3_BUSCO.tif
- SuppFile_S4_REFSOM_difexpression.tif
- SuppFile_S5_volcanos_pcas.tif
- SuppFile_S6_REFSOM.pdf
- SuppFile_S7_REFTOTREP.pdf
- SuppFile_S8_Tree_OVOCH-CHYMOT.tif
- SuppFile_S9_Figurevasa_PL10.tif
- Supplementary Material legends.docx
